# Supplementary material for: Performance Improvement of Gold Electrode towards Methanol Electrooxidation in Akaline Medium: Enhanced Current Density Achieved with Poly(aniline-co-2-hydroxyaniline) Coating at Low Overpotential
Source: Polymers (Basel). 2022 Jan 13;14(2):305. doi: 10.3390/polym14020305 (PMC8780982; doi:10.3390/polym14020305)
Supplement: Supplementary file 1 [file polymers-14-00305-s001.zip]

Archive with 1 entries (1 files):
- polymers-1524235-supplementary.pdf
